# Supplementary material for: Epigenetic dysregulation of energy homeostasis drives aortic valve stenosis that is treatable with metformin
Source: JCI Insight. 2025 Sep 9;10(17):e188562. doi: 10.1172/jci.insight.188562 (PMC12487670; doi:10.1172/jci.insight.188562)
Supplement: Supporting data values [file jciinsight-10-188562-s123.xlsx]

## Sheet: Figure 1C
Control	Pathogenic
206.301	1005.99
153.874	3399.3
149.95	2587.73
74.0347	848.39
56.994	344.033
292.316	225.14
230.756	338.484
71.0976	1183.39
75.2615	601.633
33.9172	391.717
125.453	151.402
76.7105	360.149
184.75	328.393
25.5216	285.2
98.9248	174.273
32.8288	548.541
42.0659	1309.18
64.6141	104.035
106.435	2021.25
18.1915	1773.47
17.7561	495.486
13.9164	133.217
51.2654	326.303
32.6018	900.814
14.5686	2466.98
4.82905	625.079
12.3562	983.224
24.7413	1299.57
17.3432	976.039
27.8291	381.162
25.5034	202.425
13.4605	991.793
382.01	153.074
30.852	1773.83
96.9752	73.2245
155.507	114.315
51.0498	191.062
19.9538	2464.04
20.8239	1634.94
8.37729	1067.06
22.3153	528.186
101.197	434.921
34.6575	634.146
12.3055	148.494
24.6237	148.436
16.3222	418.716
23.1786	602.559
26.0563	282.119
11.3071	363.593
23.5897	469.111
25.1019	113.668
69.1924	421.298
19.426	608.667
6.51266	312.252
15.2548	349.87
10.4581	261.471
4.67804	201.071
59.2018	197.027
199.039	117.811
18.8153	95.8605
24.2479	64.1818
22.6988	351.215
18.9542	217.536
38.0935	716.816
15.4423	135.41
72.5095	2671.86
36.1654	575.674
37.4322	851.262
14.7257	263.804
28.5939	339.267
35.862	592.371
19.4359	227.657
11.2183	1305.77
8.29178	824
19.9412	2714.04
24.7178	1558.02
23.1322	1247.27
22.5968	259.468
6.9457	882.203
26.6996	1625.46
76.5342	965.103
19.2667	947.213
7.48034	562.403
4.25765	366.35
11.2417	1124.46
135.65	375.3
49.7278	888.661
12.8764	520.28
20.6957	408.309
9.76423	173.942
19.3529	114.429
86.2644	158.837
124.013	56.4049
32.9237	75.3108
44.3319	41.8415
22.0709	193.5
15.0757	109.58
41.4142	1904.32
9.12021	634.993
16.8585	760.51
8.80989	1132.93
16.5482	469.403
40.7692	1105.7
57.2044	1599.1
15.9088	212.73
20.7794	984.198
18.628	1192.04
89.5859	848.435
77.4889	3451.11
39.37	98.55
56.1642	3209.44
10.6589	2377.83
63.2212	990.773
17.9609	531.243
33.7939	854.359
9.13391	1117.66
19.0286	124.24
39.067	1558.65
7.62617	815.518
19.3714	964.125
14.8395	1934.33
13.0094	932.875
14.5149	473.463
15.2151	1751.72
13.3648	1138.41
20.12	331.424
16.2435	2223.39
16.5484	442.194
16.5603	377.701
15.8348	196.473
29.4524	570.143
16.1193	1417.88
61.3089	1903.09
48.6265	1145.18
29.8921	767.84
10.4477	1121.06
16.5544	836.329
17.0523	1688.47
9.65019	1634.25
553.716	697.469
59.4734	3379.56
10.3178	2090.56
13.2065	1828.07
59.9667	1845.79
20.7076	1227.67
8.40918	1600.09
13.4675	497.321
15.9904	815.616
25.5327	481.673
33.781	197.752
90.7349	173.667
8.18319	128.215
30.9943	119.921
44.23	507.736
16.3447	345.345
30.0159	1445.27
75.3297	161.81
191.396	141.768
588.61	217.269
613.971	292.87
579.219	100.632
589.182	221.921
303	439.76
304.483	307.848
231.333	902.493
638.96	268.705
1085.67	205.429
1083.11	64.777
459.127	247.393
168.765	125.644
240.026	1204.13
361.911	494.809
178.556	2004.66
438.788	388.177
629.152	72.4317
278.975	262.263
260.871	361.578
223.443	358.119
264.037	331.778
369.594	873.576
105.651	976.642
397.238	880.62
200.545	1517.91
204.09	560.628
65.9724	602.48
204.766	1283.63
45.0676	397.16
264.607	1004.95
576.449	696.541
77.5455	2266.88
31.3298	2387.15
90.9478	1624.19
38.1857	1075.29
41.686	2048.21
98.5397	1259.5
51.0753	788.745
18.4449	820.724
17.1229	463.141
121.703	532.391
167.862	1585.57
145.543	2361.76
86.1047	628.923
54.7005	2027.31
21.8458	2230.49
60.5982	2218.44
23.9261	1043.35
77.0808	1074.41
18.2215	2847.73
178.828	1424.1
75.7238	1304.42
84.8547	2182.66
196.41	1016.52
70.8	621.785
128.58	797.657
129.958	214.468
145.453	529.194
144.122	503.828
92.6078	1076.89
220.219	122.911
157.862	52.0753
127.965	719.455
119.595	511.743
297.913	741.032
116.386	951.7
79.8366	769.652
178.651	294.014
334.364	232.913
95.7259	663.356
93.2586	1780.31
25.8027	201.034
124.246	214.05
164.438	591.055
189.717	1447.92
202.712	193.548
88.075	320.82
107.579	66.6702
354.953	355.837
453.518	147.776
113.689	875.673
49.835	721.677
123.309	69.2157
98.5722	177.229
53.9524	627.414
70.7222	194.883
70.0978	500.571
42.3831	1987
36.9231	1218.73
59.3378	355.19
142.347	702.447
43.3618	904.355
40.2815	371.255
97.1285	929.342
254.143	1299.73
95.3544	1813.82
79.6585	938.613
122.372	689.243
112.072	256.429
48.9873	476.224
51.2414	1442.64
95.8246	333.026
19.3099	1046.76
30.8911	481.862
20.6056	886.789
42.3421	762.862
12.6607	1264.76
58.3242	678.485
158.556	691
232.623	721.506
205.635	1658.5
79.7132	2917.62
243.641	1247.69
542.688	909.55
213.455	622.902
79.8306	392.437
239.206	708.657
205.859	2458.05
301.718	614.821
301.718	664.29
301.718	1298.15
301.718	295.194
301.718	352.224
45.2843	228.025
64.3168	196.797
56.3358	628.752
61.8207	828.153
18.9873	1078.59
55.0123	3024.22
79.494	374.381
54.443	1184.13
34.7547	1313.96
107.68	267.882
177.333	358.579
138.636	1695.06
41.7651	1102.29
223.21	413.463
86.76	355.333
150.044	171.129
60.7742	500
62.4931	290.096
244.043	159.61
404.011	126.12
79.5658	592.779
123.288	587.842
88.3401	366.03
144.281	327.343
129.611	238.881
178.701	498.131
133.037	156.689
91.6651	526.449
77.4201	783.879
25.0188	219.667
62.2308	655.519
54.046	168.079
120.585	512.194
155.747	311
183.602	893.763
46.9	78.7623
74.779	541.427
76.5247	702.1
55.0691	1116.7
58.9624	45.4462
76.1429	162.848
77.2324	354.638
166.294	295.511
91.4889	97.4436
240.776	386.972
93.9457	686.081
110.124	730.125
225.638	1076.3
63.3125	902.159
246.565	1355.89
90.5577	602.812
187.804	751.529
160.213	1001.58
164.505	644.733
127.86	832.629
82.1437	120.447
119.72	77.9578
115.596	382.445
100.219	774.787
68.913	404.549
82.303	384.855
24.9005	467.388
72.2541	1330.18
98.9286	1279.23
158.519	510.526
153.364	660.279
55.2782	1015.65
187.288	1465.51
125.092	994.989
111.662	437.604
356.767	145.04
286.268	138.39
125.966	403.886
300.233	144.588
572.531	153.094
396.833	121.014
1120.39	1543.82
100.02	226.19
919.211	544.614
813.038	1438.04
45.9579	297.409
49.5591	189.675
180.855	459.886
594.516	857.798
955.3	686.024
188.207	218.965
95.6146	992.853
201.208	470.153
70	467.344
4.36577	988.24
2.98126	715.277
35.8442	615.24
17.325	986.073
7.75168	655.051
190.503	279.072
428.259	290.203
916.071	334.701
46.9525	535.268
88.4783	881.322
32.3878	988.947
91.7076	568.518
43.7032	222.286
7.68813	61.0485
3.47386	108.674
8.28912	247.231
164.16	692.784
686.169	123.912
15.7652	133.727
618.409	146.25
157.907	122.82
5.70732	271.26
5.67617	204.575
13.8971	522.278
4.63437	428.422
12.1577	71.5285
14.8868	110.752
49.5918	109.579
159.561	541.942
631.917	150.918
10.0638	53.3793
28.9399	115.833
56.7023	356.942
393.163	938.248
80.8818	669.183
9.37799	524.522
14.9293	482.425
21.9276	172.86
170.8	132.342
92.7051	204.944
20.8859	221.727
5.30769	144.915
28.1695	471.481
7.14286	309.889
335.023	312.836
8.76829	495.84
9.50338	79.8951
466.331	132.424
168.694	105.799
7.65907	191.745
311.138	711.422
5.78716	419.853
10.5187	63.2887
34.9415	358.091
351.313	172.071
38.4795	160.969
12.592	689.545
68.9337	460.4
21.6716	1487.44
13.187	89.8299
25.9214	1008.04
20.5742	357.614
69.8135	371.755
11.8425	365.799
7.91336	167.392
39.3701	225.113
20.5568	722.863
5.36884	116.296
330.307	120.889
6.56383	77.4792
13.2076	343.365
31.8312	178.386
11.0062	220.342
29.9359	364.248
99.163	299.642
306.728	814.2
35.3405	574.62
12.3971	1045.03
10.5127	1221.93
9.23926	997.852
678.493	486.74
416.955	401.11
681.69	1535.49
255.095	1577.36
27.7687	1178.64
190.547	2337.53
33.2167	1556.39
22.0976	403.858
426.721	232.844
17.8869	1491.24
96.8996	918.111
111.59	2112.32
147.677	904.923
75.3433	217.127
37.9623	476.842
363.701	532.456
18.8189	1074.78
4.03987	2355.51
3.5719	1622.95
2.74545	867.7
54.6052	834.829
206.55	1171.59
5.70588	580.407
216.817	3019.9
597.545	122.019
249.492	1045.66
42.2155	327.616
33.9281	661.902
0.156938	1294.36
0.0151923	1026.28
0.0134506	742.217
0.0560538	961.125
0.0282776	3396.75
0.0829674	89.9241
0.079212	978.589
0.406057	531.713
0.920584	1012.37
	837.757
	403.179
	1481.75
	1414.17
	608.013
	1072.63
	695.225
	348.779
	145.928
	184.158
	180.863
	276.337
	306.28
	937.042
	363.662
	945.661
	54.7794
	725.106
	188.669
	1275.17
	609.609
	205.426
	812.891
	1413.69
	1105.91
	847.225
	1614.61
	308.189
	915.722
	549.181
	618.608
	1828.55
	522.744
	714.388
	2264.04
	1944.92
	1067.89
	353.574
	1918.12
	1093.3
	937.296
	285.738
	1014.56
	1506.31
	583.008
	2823.88
	1773.33
	2085.68
	1056.91
	2134.78
	584.208
	914.797
	1323.16
	1091.6
	209.7
	489.906
	712.233
	304.563
	373.025
	220.663
	213.261
	609.083
	569.069
	514.362
	449.303
	1002.16
	2621.85
	483.576
	569.306
	487.866
	295.717
	948.043
	270.242
	616.049
	504.774
	657.012
	220.057
	1247.57
	1855.61
	1141.68
	385.165
	922.723
	371.69
	179.049
	487.392
	2356.07
	1044.59
	757.013
	848.802
	1131.02
	712.343
	1251.36
	468.638
	722.774
	638.096
	374.095
	554.732
	731.253
	1477.89
	1652.6
	699.253
	507.287
	87.208
	1406.8
	835.759
	386.786
	129.341
	62.7033
	436.884
	233.5
	438.571
	221.85
	440.549
	326.992
	350.974
	351.12
	341.008
	430.807
	255.5
	414.828
	1152.98
	1205.66
	71.3419
	164.294
	653.105
	895.25
	619.651
	600.071
	1644.88
	932.975
	1423.54
	204.792
	473.815
	518.656
	1674.49
	1060.36
	856.828
	313.468
	477.32
	911.9
	789.536
	1142.64
	1427.38
	3232.71
	1481.25
	1419.96
	905.956
	630.49
	181.631
	206.147
	565.688
	480.511
	394.839
	2228.82
	260.254
	681.717
	193.732
	537.259
	666.22
	998.643
	127.404
	703.535
	267.426
	255.828
	876.569
	432.954
	231.358
	216.758
	123.078
	171.46
	120.556
	136.224
	223.798
	627.942
	588.919
	766.755
	210.467
	569.767
	711.206
	2336.17
	944.268
	2146.87
	362.197
	754.722
	313.851
	80.4803
	146.282
	357.565
	126.103
	209.012
	432.375
	377.336
	241.527
	616.75
	608.459
	289.675
	140.233
	251.523
	534.117
	313.062
	423
	504.86
	1175.69
	401.787
	459.823
	642.066
	332.247
	422.444
	1327.77
	557.857
	677.458
	343.579
	1015.69
	380.198
	715.485
	187.084
	1362.36
	177.787
	206.835
	490.44
	171.561
	1062.52
	1839.69
	373.725
	1274.9
	2394.67
	189.117
	150.192
	648.658
	1097.15
	642.794
	734.24
	418.651
	255.815
	401.174
	214.863
	431.28
	452.268
	279.18
	366.297
	673.26
	180.18
	1008.23
	202.169
	29.4395
	286.8
	784.59
	103.081
	595.679
	273.995
	631.357
	408.366
	395.143
	455.968
	239.093
	197.234
	299.933
	392.47
	1218.02
	1792.1
	870.829
	124.838
	304.57
	120.478
	341.142
	629.547
	144.013
	602.017
	315.103
	79.7714
	111.111
	1254.38
	472.169
	268.14
	367.943
	589.569
	284.777
	299.29
	613.747
	814.721
	1254.42
	824.667
	1385.52
	539.656
	843.055
	707.532
	526.796
	598.015
	951.93
	868.274
	936.438
	766.748
	392.54
	632.878
	1449.44
	1240.28
	1076.72
	824.682
	1877.8
	1306
	3152.68
	941.9
	1094.64
	768.76
	948.606
	1324.08
	1847.52
	971.914
	1904.75
	1160.18
	1679.59
	930.177
	1051.87
	1066.8
	594.611
	381.331
	495.889
	493.599
	596.917
	1179.71
	1179.51
	2306.36
	627.561
	450.172
	776.014
	927.4
	946.795
	872.714
	1410.46
	785.495
	94.0711
	511.149
	705.27
	888.019
	1303.12
	549.8
	834.393
	3281.07
	2094.47
	1703.58
	1469.51
	1253.94
	1161.18
	1834
	1323.24
	1043.72
	998.882
	879.164
	837.402
	584.906
	2329.25
	709.207
	538.344
	919.102
	1213.38
	349.01
	1546.38
	1374.76
	170.985
	99.3271
	21.2031
	29.932
	75.6404
	38.4118
	42.4062
	404.833
	868.776
	1300.68
	80.3065
	882.981
	859.315
	2381.86
	138.991
	1443.99
	979.277
	943.203
	88.9147
	511.434
	532.871
	653.303
	582.566
	602.519
	354.277
	670.378
	302.299
	903.403
	207.364
	482.344
	897.521
	410.983
	193.915
	1350.35
	425.818
	633.31
	448.015
	323.19
	575.448
	565.442
	554.307
	751.34
	1167.73
	634.791
	1199.49
	1363.92
	720.69
	162.61
	313.539
	213.906
	924.692
	722.184
	254.413
	1206.17
	133.187
	981.719
	412.244
	1214.62
	741.08
	364.906
	277.476
	1129.72
	111.931
	147.129
	121.922
	115.889
	480.875
	224.612
	66.0198
	380.933
	139.47
	2896.26
	220.545
	799.963
	268.931
	1926.32
	1926.32
	637.574
	922.161
	366.416
	1504.76
	433.333
	409.093
	2131.97
	1388.23
	460.964
	1490.85
	2347.57
	1169.5
	779.229
	125.275
	1275.15
	1250.09
	175.253
	307.107
	1359.19
	733.102
	1468.6
	806.906
	483.918
	1881.09
	1150.22
	765.027
	973.467
	1153.42
	257.344
	432.684
	845.971
	653.531
	117.594
	600.883
	47.8713
	150.796
	560.439
	557.148
	285.198
	304.976
	295.958
	402.029
	111.615
	528.677
	212.769
	152.204
	382.126
	86.8625
	462.406
	1243.28
	1410.51
	2830.92
	1148.93
	1322.81
	1153.7
	662.378
	925.57
	1584.78
	1140.92
	1026.95
	1486.37
	937.641
	751.024
	177.065
	535.29
	1406.38
	1293.06
	776.151
	831.165
	723.014
	405.114
	1245.69
	89.6267
	153.588
	119.466
	696.467
	223.673
	1026.8
	500.168
	407.164
	517.148
	1211.94
	1180.02
	140.448
	1071.23
	1198.8
	577.118
	1048.54
	1093.93
	646.633
	288.273
	184.818
	82.3411
	907.878
	1640.6
	531.529
	261.64
	202.788
	330.861
	1316.13
	2664.07
	389.08
	1596.51
	941.268
	190.583
	206.371
	447.896
	429.581
	479.62
	332.393
	556.664
	250.519
	205.293
	237.754
	41.5797
	178.231
	250.766
	400.394
	297.398
	599.908
	496.062
	461.316
	596.08
	566.675
	412.695
	834.492
	1204.37
	1239.6
	572.71
	584.589
	646.818
	854.311
	1014.46
	153.89
	292.28
	113.029
	104.422
	512.671
	747.082
	1058.3
	223.367
	930.178
	2596.51
	213.635
	562.481
	198.946
	400.802
	100.763
	433.727
	279.105
	141.902
	61.8571
	253.236
	91.3369
	372.022
	237.283
	338.531
	181.692
	236.354
	83.3591
	1626.39
	225.219
	366.289
	257.954
	689.69
	4.10755
	277.51
	316.738
	1241.05
	381.698
	506.29
	3.74419
	372
	607.071
	673.366
	1308.64
	63.5078
	91.7056
	32.8421
	5.82353
	18.5057
	23.2597
	865.176
	13.3731
	1476.59
	932.638
	8.25359
	9.10588
	13.621
	32.6627
	298.088
	230.006
	3.93802
	140.987
	115.674
	621.485
	101.062
	510.801
	486.053
	394.559
	985.91
	425.985
	282.501
	9.38926
	3.39706
	6.27547
	290.053
	328.034
	5.54063
	41.4925
	17.6434
	777.511
	667.636
	889.785
	163.901
	266.299
	20.984
	6.94366
	146.177
	127.668
	14.766
	13.3482
	68.7609
	201.006
	14.0728
	17.1522
	50.68
	51.3589
	11.9732
	10.4309
	94.1765
	28.56
	448.123
	201.788
	8.43931
	86.0882
	67.7453
	399.153
	19.1646
	24.1208
	678.299
	355.914
	208.212
	498.297
	185.941
	79.9281
	108.263
	228.07
	31.1944
	10.927
	49.3583
	334.605
	748.288
	180.383
	174.986
	370.878
	185.718
	95.7187
	43.3091
	26.769
	527.677
	200.799
	647.358
	155.198
	568.317
	164.97
	220.263
	566.874
	303.919
	236.335
	308.634
	532.548
	1088.38
	402.958
	276.433
	134.484
	982.748
	502.632
	342.621
	281.634
	451.531
	979.17
	998.983
	261.995
	315.535
	514.572
	1267.24
	1327.61
	15.3548
	472.598
	1641.79
	29.862
	174.839
	65.1492
	204.024
	462.484
	292.642
	607.251
	4.74123
	6.97656
	2.74359
	4
	15.4366
	501.583
	1074.6
	1067.58
	1029.87
	629.542
	248.97
	298.461
	239.21
	245.327
	210.61
	18.7794
	3.07865
	9.87983
	100.167
	120.3
	337.516
	210.368
	30.9769
	13.08
	1.48947
	3.27642
	17.0404
	19.0807
	23.4506
	209.619
	158.65
	341.869
	12.4484
	79.8537
	110.964
	11.596
	25.835
	53.3614
	56.1991
	81.2458
	106.058
	20.8351
	37.3012
	18.4716
	229.508
	248.087
	28.3154
	284.795
	787.042
	94.1981
	77.9289
	192.095
	355.807
	98.7765
	318.221
	82.5014
	66.0985
	62.0312
	137.526
	9.07576
	11.7308
	3.51415
	8.95455
	19.3478
	5.49123
	3.24576
	5.82439
	7.93382
	18.1724
	676.15
	345.761
	118.125
	821.429
	394.091
	538.583
	59.5873
	427.984
	227.991
	372.105
	355.844
	1277.69
	762.931
	330.658
	775.745
	31.1667
	14.1146
	288.438
	15.7918
	94.12
	13.4222
	327.225
	388.089
	12.3288
	13.7634
	5.12766
	33.8702
	14.9011
	291.319
	109.556
	101.369
	255.124
	277.081
	21.0189
	194.004
	48.1081
	244.145
	35.284
	65.0614
	9.27429
	106.088
	207.481
	163.947
	111.713
	254.118
	121.21
	48.75
	157.73
	13.9121
	443.761
	135.624
	66.8
	474.915
	72.0839
	327.477
	378.399
	138.919
	159.393
	374.838
	71.5529
	491.072
	350.423
	61.8678
	329.105
	626.324
	103.98
	131.479
	253.879
	357.488
	214.239
	1131.8
	335.054
	916.581
	1193.15
	1439.78
	399.564
	545.426
	26.1836
	9.64202
	121.321
	19.3032
	170.673
	93.0969
	1047.57
	673.769
	510.467
	240.519
	625.847
	725.892
	516.583
	336.038
	234.835
	945.51
	485.71
	648.479
	854.673
	776.115
	456.54
	831.48
	1500.6
	1024.07
	1635.58
	2517.29
	1377.44
	400.635
	1176.94
	486.789
	837.752
	773.759
	542.51
	988.163
	1452.51
	1112.12
	26.787
	36.037
	567.714
	815.11
	411.448
	809.203
	1241.76
	860.027
	487.806
	897.007
	9.47059
	59.3902
	30.2715
	91.5351
	7.17621
	282.538
	34.4204
	58.7176
	273.774
	41.6
	65.5739
	105.622
	38.7441
	209.31
	25.5403
	33.0992
	71.2278
	23.5156
	237.025
	180.954
	134.801
	304.214
	172.092
	32.4084
	26.382
	24.2555
	11.8995
	64.7908
	20.369
	156.781
	8.00175
	13.4098
	36.4669
	46.2381
	23.6912
	55.8101
	30.6309
	39.0682
	30.6444
	58.3564
	71.0101
	46.8077
	14.9174
	18.2169
	37.7879
	19.8135
	8.03746
	31.4503
	15.6465
	15.7531
	26.5188
	13.3573
	17.943
	58.1467
	623.292
	983.339
	824.126
	50.9882
	573.675
	356.699
	23.3517
	28.7013
	34.9664
	63.7113
	25.1255
	104.608
	25.8462
	54.9035
	358.062
	70.9664
	17.6899
	118.066
	50.0051
	22.3645
	39.4554
	298.49
	95.9694
	391.06
	374.967
	736.363
	239.329
	390.719
	134.441
	51.4988
	98.2871
	167.404
	37
	203.241
	33.6304
	31.3542
	113.716
	45.7812
	62.9231
	78.1582
	51.8115
	67.1916
	382.857
	18.982
	50.8674
	64.4551
	144.515
	38.3587
	79.8161
	341.066
	36.7007
	27.0262
	58.0679
	66.315
	163.404
	21.7506
	21.9477
	39.9856
	89.5648
	54.4493
	89.4554
	324.909
	69.2198
	69.2198
	20.9598
	31.4793
	22.1423
	593.692
	304.875
	21.4004
	175.099
	712.769
	205.875
	264.704
	135.943
	60.6402
	49.3226
	50.1611
	43.1667
	18.6418
	103.224
	130.286
	90.2275
	68.0309
	160.383
	57.1599
	15.6531
	20.849
	170.69
	15.6014
	33.4142
	33.4142
	81.0637
	37.0119
	15.177
	23.5595
	31.5922
	212.207
	331.167
	90.8474
	107.649
	79.6153
	50.895
	115.535
	125.672
	192.848
	139.421
	62.847
	104.652
	110.435
	58.3714
	87.8285
	48.7137
	262.21
	38.4892
	201.054
	180.837
	195.295
	186.116
	286.032
	128.549
	224.359
	497.997
	271.647
	330.349
	222.352
	383.452
	433.216
	249.666
	311.737
	375.398

## Sheet: Figure 1E
Control	Pathogenic
35.2128	7.94844
59.4191	14.1424
48.7664	1.8684
46.9218	6.97802
33.4839	1.14176
96.7009	3.09411
75.1443	2.61302
15.8703	18.1914
42.2011	0.76982
39.877	1.0752
272.239	2.85286
229.016	0.580465
34.9957	2.18903
43.4563	4.24576
10.3207	0.697067
20.4209	1.11399
23.5099	0.501196
43.8919	3.24154
35.3666	0.460201
29.9064	1.72705
8.19311	1.8973
106.948	2.35918
20.9443	2.95818
51.0615	4.93535
22.2848	1.34
125.101	1.97506
50.453	1.84738
245.189	1.40673
67.5779	0.968625
84.2047	0.664573
93.6709	1.78894
59.9419	1.42843
1.63739	0.767611
28.3377	4.48293
32.0204
181.998
56.6987
143.549
243.782
52.8595
218.394
74.6223
35
97.2094
131.683
18.3891
124.363

## Sheet: Figure 1F
Control	Pathogenic
27.4775	89.4495
11.5514	71.4811
23.7422	42.8898
17.6924	70.4648
29.9449	44.7445
20.0559	50.2296
79.8575	130.429
55.4419	45.9122
12.619	77.521
27.3675	64.4224
16.5186	91.2019
8.10448	96.292
18.5169	39.6647
16.087	28.313
19.3208	136.551
14.1006	56.3646
22.057	97.6217
28.5242	56.8147
47.0838	57.4976
31.5764	57.0742
36.5559	35.2128
52.4426	54.6009
21.3898	68.1442
25.6585	94.8723
65.1086	21.6603
65.7349	23.1261
11.5691	60.1321
90.0288	93.4584
52.8203	39.1901
33.8721	24.1862
22.9228	38.0485
17.177	21.3346
62.7746	42.1581
69.9298	30.5023
132.061	59.3459
46.5416	45.872
115.692	34.6033
117.751	37.8691
36.9266	26.8557
60.3762	33.4439
23.8027	25.0813
19.6438	20.3286
5.79502	21.5969
22.1095	22.5405
9.38421	43.4679
26.4199	28.027
26.1217	28.8134
26.0769	52.8927
98.0919	18.3969
31.3197	53.3094
33.927	47.4947
28.6118	32.6567
	41.8696
	13.1605
	19.1295
	32.8459
	14.609
	29.7769
	21.6309
	74.8314
	37.6416
	20.6083
	23.973
	40.5514
	30.2856
	27.4419
	13.8519
	15.1479
	11.6466
	11.4764
	17.7556
	45.1656
	28.6166
	17.4026
	23.5446
	13.5133
	22.629
	19.0407
	20.4471
	20.2953
	23.3351
	25.8208
	21.0032

## Sheet: Figure 2C
Control	Hdac3 KO
9.75977	37.0902
12.9202	21.348
9.94083	33.7628
15.1175	28.114
11.7946	24.0308
10.4728	41.2634
	23.2769
	32.8148
	24.0514
	30.6167
	23.0331
	22.3249

## Sheet: Figure 2E
Control	KO
14.1408	51.4688
11.5383	62.5626
7.04955	26.7086
10.5423	141.413
19.0355	36.279
16.4312	46.8175
2.18293	59.635
4.95537	61.6086
0.721413	76.1591
3.57272	145.147
5.66713	78.5385
14.1408	15.0205
11.5383	129.901
7.04955	38.0373
10.5423	95.0659
19.0355	175.704
16.4312	85.1963
2.18293	94.5083
4.95537	62.8173
0.721413	116.578
3.57272	20.2168
5.66713	60.4479
23.3256	75.5924
24.1568	315.552
17.9268	124.096
13.0604	87.9887
31.0241	227.394
17.3708	118.261
15.7394	246.202
15.2225	85.3569
14.3109	87.8166
7.24467	153.542
19.4733	35.2848
15.6298	36.0918
23.3423	96.988
11.3619	109.557
9.64416	103.713
18.7875	89.5973
	111.507
	127.575
	84.0217
	90.2949
	69.5521
	168.997
	117.574
	303.876
	193.002
	35.9952
	128.085
	314.249
	22.112
	72.0721
	94.1907
	31.3209
	57.5475
	69.5397
	61.6632
	53.3087
	57.6801
	131.053
	47.6961
	42.1904
	72.1224
	72.5065
	67.4148
	44.1902
	89.6091
	137.298
	102.196
	10.7704
	32.1436
	245.407
	12.818
	382.527
	54.1114
	113.439
	141.642
	79.4626
	98.127
	64.0583
	91.4414
	232.888
	110.512
	77.157
	67.6345
	110.701
	186.49
	237.492
	175.006
	4.82316
	107.207

## Sheet: Figure 2G
Control	Hdac3 KO
1441.34	2668.93
1144	1906
1392	2277
1755
1375
1273

## Sheet: Figure 3F
Control	Hdac3 KO
5.3	11.5
8.4	14.9
7.1	17.1
9.6
12.4
7.3

## Sheet: Figure 3H
Control	Hdac3 KO
62.15	74.236
45.074	170.549
33.7	145.777
50.327	124.657
24.837	69.363
54.325	72.097
32.058	126.465
33.885	114.336
74.12	117.65
57.493	73.315
36.222	195.856
22.415	226.643
23.874	207.337
35.474	35.865
53.577	146.345
65.251	74.39
37.778	138.909
20.465	145.763
24.579	230.793
24.201	146.115
16.667	138.934
42.966	134.194
36.879	99.772
56.574	127.885
43.634	109.535
84.422	167.706
52.91	96.606
34.11	209.446
38.556	75.381
36.069	181.233
32.197	140.684
22.89	175.562
32.59	108.583
25.336	155.661
31.553	117.816
35.478	147.77
18.859	170.113
17.775	103.493
23.652	70.039
34.451	51.237
47.552	27.145
16.786	124.263
17.922	149.761
23.443	83.826
17.765	42.684
42.672	95.322
40.121	119.506
33.265	95.949
31.355	93.658
21.674	59.214
16.789	76.941
20.352	94.427
29.08	76.821
35.269	57.129
31.751	54.172
25.268	64.308
19.93	122.074
38.22	25.225
8.773	91.553
11.829	141.571
28.312	57.25
14.622	46.372
13.428	17.499
12.073	19.681
17.159	18.06
10.381	18.475
14.317	105.076
7.945	167.166
13.082	122.086
11.243	110.042
34.518	223.898
36.658	139.586
35.592	134.253
20.237	121.888
16.09	92.976
9.567	63.228
16.824	278.115
18.475	155.475
16.93	196.323
21.098	227.803
48.25	134.888
18.29	188.161
30.462	203.727
25.825	138.677
17.569	50.423
24.398	99.041
5.248	117.523
26.923	93.645
29.336	90.606
20.233	288.703
10.356	328.08
7.948	324.43
18.28	228.923
14.066	124.622
8.88	122.695
19.799	97.354
8.203	84.957
5.505	116.105
6.271	141.865
8.313	110.507
13.323	159.666
12.098	99.393
6.896	101.863
18.171	275.872
22.734	96.449
15.412	123.597
15.186	135.574
70.733	116.807
61.516	116.459
21.155	121.144
24.631	74.243
12.442	88.035
29.607	138.859
64.698	164.955
46.922	120.184
34.732	55.563
25.476	71.123
41.602	224.704
41.703	223.556
25.568	99.47
22.03	142.406
68.645	70.551
68.484	46.748
39.948	92.971
32.625	93.16
54.509	208.6
20.314
40.883
19.365
22.872
21.216
53.853
55.842
39.424
73.329
33.488
35.818
20.942
63.302
30.395
19.413
19.718
26.127
59.561
54.418
17.651
44.117
41.447
42.634
23.332
28.984
48.428
75.813
49.829
24.91
47
43.365
37.661
47.785
47.445
74.913
67.32
45.484
44.284
40.876
31.193
20.592
38.836
37.842
32.045

## Sheet: Figure 3J
Normal	Pathological
6.65	13.836
21.435	28.873
16.234	11.258
14.769	12.202
13.151	40.316
22.066	39.729
28.188	68.798
1.877	20.124
38.046	16.361
5.862	9.262
5.536	26.493
10.082	14
4.658	11.602
5.436	6.565
9.761	44.83
2.638	24.383
5.217	11.715
4.406	63.145
2.947	54.356
10.685	64.886
15.37	19.002
5.478	21.823
8.159	33.176
0.804	16.548
8.661	13.073
3.082	10.272
3.545	56.633
2.779	50.235
0.772	43.899
0.026	18.225
6.224	33.003
3.742	38.317
1.377	40.152
9.542	17.496
0.715	32.484
0.476	11.27
0.428	45.713
6.031	24.88
3.339	28.568
0.571	16.972
	59.827
	16.314
	8.978
	9.302
	13.074
	11.829
	18.231
	33.578
	21.657
	21.828
	17.232
	19.584
	7.338
	12.229
	36.146
	18.856
	17.172
	14.755
	20.52
	22.777
	26.037
	15.129
	9.35
	11.238
	5.163
	6.526
	13.337
	35.574
	2.38
	9.421
	35.886
	24.851
	30.197
	4.37
	25.115
	35.91
	39.826
	40.07
	62.51
	44.155
	2.817
	13.531
	43.752
	48.288
	36.481
	3.033
	12.348
	12.658
	19.7
	28.544
	19.734
	26.474
	4.566
	26.852
	5.886
	12.981
	17.436
	29.156
	17.009
	43.959
	40.431
	12.179
	17.703
	15.07
	23.889
	23.985
	32.083
	19.329
	13.221
	13.312
	15.535
	22.98
	22.66
	14.358
	8.573
	16.623
	19.979
	25.881
	22.264
	30.707
	20.449
	5.899
	12.968
	15.421
	29.487
	10.329
	16.438
	21.966
	24.169
	27.157
	20.885
	55.763
	14.142
	21.488
	8.81
	22.209
	29.765
	17.179
	29.2
	26.466
	18.61
	28.12
	46.113
	19.309
	23.734
	28.77
	23.98
	21.19
	4.921
	4.954
	8.117
	11.511

## Sheet: Figure 5B
Control	Pathogenic
4.56973	45.1579
0.167869	148.489
1.24221	45.8447
1.3896	138.262
0.195714	74.8034
2.36991	68.9584
7.3284	50.1017
4.46286	89.7038
3.30057	157.102
2.19367	29.5239
3.68207	46.64
3.86921	30.2834
0.339658	16.3056
0.533275	68.1547
9.21782	72.1105
2.01351	20.5985
1.49664	30.9462
1.03187	40.9141
0.840867	6.90275
3.97854	37.5006
4.73985	25.5383
5.99163	10.1594
5.93626	38.5849
8.53033	38.8664
27.475	38.6166
5.96461	40.1281
21.8285	54.7072
17.5515	55.1398
3.27953	28.2801
2.11921	58.9912
5.68	18.5044
2.56098	17.8841
3.07069	66.9683
2.25254	96.9081
2.56382	25.7821
2.08304	12.6191
4.67318	21.6482
	37.1953
	4.38171
	11.0514
	49.4249
	42.1587
	28.0403
	28.1664
	34.4399
	46.0809
	69.1049
	74.3587
	75.7583
	71.6417
	40.3057
	26.1362
	31.929
	35
	7.11653
	10.4242
	3.11283
	2.18079
	24.7872
	23.5584
	7.96548
	42.652
	67.1282
	70.9475
	80.1862
	27.6233
	162.685
	27.9491
	26.133
	37.1254
	59.3725
	27.4506
	62.7012
	28.1202
	16.906
	20.2623
	42.7115
	35.4164
	20.9179
	18.6576
	20.3222
	21.8511
	42.3929
	70.5779
	30.5586
	42.0587
	30.1088
	36.3227
	19.8825
	22.5568
	33.4429
	39.197
	17.3646
	28.1691

[truncated: 10 more sheets: Figure 5D, Figure 5F, Figure 5G, Supplemental Figure 1A, Supplemental Figure 1B, Supplemental Figure 1C, Supplemental Figure 2A, Supplemental Figure 2B, Supplemental Figure 2D, Supplemental Figure 5 ]
